# Supplementary material for: Differential Activity of the Extracellular Phenoloxidases in Different Strains of the Phytopathogenic Fungus, Microdochium nivale
Source: J Fungi (Basel). 2022 Aug 29;8(9):918. doi: 10.3390/jof8090918 (PMC9502619; doi:10.3390/jof8090918)
Supplement: Supplementary file 1 [file jof-08-00918-s001.zip]

Archive with 3 entries (3 files):
- Table S1 Strain IDs.pdf
- Table S2 Virulence.pdf
- Table S3 Correlation analysis.xlsx
