# Supplementary material for: Differential Activity of the Extracellular Phenoloxidases in Different Strains of the Phytopathogenic Fungus, Microdochium nivale
Source: J Fungi (Basel). 2022 Aug 29;8(9):918. doi: 10.3390/jof8090918 (PMC9502619; doi:10.3390/jof8090918)
Supplement: Supplementary file 1 [file jof-08-00918-s001.zip › Table S3 Correlation analysis.xlsx]

## Sheet: Sheet1
Supplementary table S3. The correlation analysis of the levels of extracellular phenol oxidase (lignin peroxidase, Mn peroxidase, laccase, and tyrosinase) activities and virulence of different Microdochium nivale strains
Enzymatic activity_media_time point	Spearman correlation coefficient	p-value, t-test					Virulence of the strains
MP_P_10	-0.358558	0.111012					№ of strain	Percenage of root damage from control
MP_P_20	-0.140955	0.540742	MP	Mn peroxidase			1	81.3853
MP_P_30	-0.14745	0.522023	Lac	Laccase			2	11.2554
MP_M_10	0.0240338	0.916839	Tyr	Tyrosinase			3	38.0952		Virulence groups of strains
MP_M_20	0.194219	0.395559	LP	Lignin peroxidase			4	24.6753		Highly virulent
MP_M_30	0.116272	0.61262					5	80.5195		Moderately virulent
Lac_P_10	-0.308542	0.173278	M	Minimal medium			6	77.9221		Low virulent
Lac_P_20	-0.32608	0.149157	P	Potato sucrose broth			7	45.0216		Avirulent
Lac_P_30	-0.72556	0.000294349					8	82.2511
Lac_M_10	0.172783	0.450427	10	10 days			9	82.2511
Lac_M_20	0.211757	0.353647	20	20 days			10	55.4113
Lac_M_30	0.196817	0.389178	30	30 days			11	85.7143
Tyr_P_10	-0.264372	0.245794					12	78.7879
Tyr_P_20	-0.0779474	0.736755					13	73.5931
Tyr_P_30	-0.335823	0.136847					14	76.6234
Tyr_M_10	0.261124	0.250603		No correlation			15	75.3247
Tyr_M_20	0.146151	0.523881		Significant correlation (t-test,p-value < 0.05 )			16	57.5758
Tyr_M_30	0.151348	0.50911					17	29.4372
LP_P_10	0.214355	0.347672					18	27.2727
LP_P_20	-0.0201364	0.932532					19	24.2424
LP_P_30	-0.130562	0.571333					20	47.619
LP_M_10	0.295551	0.191813					21	88.3117
LP_M_20	-0.0909386	0.694463
LP_M_30	-0.00714518	0.977488
Activities on potato sucrose broth
		Lignin-P	Lignin-P	Lignin-P		Laccase	Laccase	Laccase		Mn-P	Mn-P	Mn-P		Tyrosinase	Tyrosinase	Tyrosinase
M. nivale strain		10 day	20 day	30 day		10 day	20 day	30 day		10 day	20 day	30 day		10 day	20 day	30 day
1		506.505	502.187	629.867		17.0476	16.5655	16.728		20.2902	34.3751	43.4508		80.6431	93.5911	81.0359
2		225.925	395.583	539.033		23.6868	153.112	116.661		32.1934	132.105	118.132		69.2458	140.242	107.179
3		266.256	369.033	583.296		4.44832	14.666	28.0646		5.1167	12.3637	49.9727		16.6355	53.366	79.8936
4		259.879	571.332	989.259		40.2546	185.574	114.878		24.0446	134.521	162.269		54.5372	124.612	136.066
5		417.006	510.615	743.621		11.3703	72.6151	52.9044		11.531	102.981	142.176		52.7892	119.077	136.826
6		300.079	444.603	583.301		6.40884	10.8324	13.3272		5.97639	11.3202	13.9082		39.155	61.2663	76.1935
7		57.1828	250.77	460.091		5.08242	27.8055	88.183		6.16264	43.1201	148.193		20.6926	71.1125	106.626
8		156.577	288.507	513.235		3.85259	9.70724	13.2299		3.2343	10.8811	37.4899		6.95109	46.1611	67.5759
9		323.136	345.671	477.37		26.5318	112.358	13.0938		5.33188	14.9668	30.3374		40.9339	59.3648	59.4814
10		150.051	537.697	548.568		153.627	209.422	98.3616		98.1012	451.205	282.122		69.7473	283.061	240.945
11		395.78	489.984	666.213		15.4586	171.507	82.7815		24.134	266.316	279.815		45.612	171.019	169.778
12		542.554	867.894	907.193		8.62994	12.1946	15.919		6.99066	7.33156	10.5192		31.8704	47.2166	74.861
13		374.26	411.126	630.057		11.1037	13.7755	15.4598		7.8035	7.83176	10.0005		52.3902	62.2275	76.6363
14		229.473	412.68	689.215		12.0862	122.438	88.1482		12.3557	131.916	273.088		89.5386	134.954	164.198
15		273.385	287.752	655.257		342.977	150.598	97.1439		40.1745	153.988	306.94		95.8528	127.374	151.296
16		158.202	184.809	652.546		143.303	156.174	105.444		121.284	140.494	266.342		93.5822	87.9847	114.071
17		417.545	507.511	1278.5		77.9719	114.035	113.035		65.0875	78.7281	274.764		111.526	94.9619	292.41
18		388.624	653.266	1119.7		12.3993	37.2153	116.474		7.48998	37.8521	146.978		72.3708	99.8518	177.174
19		353.015	170.844	658.94		125.036	139.15	107.933		104.893	69.2417	152.137		69.1083	46.8275	154.486
20		220.413	242.096	568.04		234.552	134.281	58.7823		19.776	75.0884	118.75		48.0216	91.2298	100.259
21		260.705	234.318	649.012		11.7087	71.7583	81.8914		8.53154	115.34	163.991		68.5867	98.292	117.273
Activities on minimal medium
		Lignin-P	Lignin-P	Lignin-P		Laccase	Laccase	Laccase		Mn-P	Mn-P	Mn-P		Tyrosinase	Tyrosinase	Tyrosinase
M. nivale strain		10 day	20 day	30 day		10 day	20 day	30 day		10 day	20 day	30 day		10 day	20 day	30 day
1		376.3	519.072	269.147		1076.74	255.97	158.066		385.415	90.5206	47.7427		121.765	192.679	129.678
2		322.49	621.229	547.333		159.177	82.1507	75.0382		344.452	37.8279	44.3146		124.716	105.784	308.812
3		394.237	765.71	887.28		1232.3	827.188	697.192		562.899	340.104	301.158		359.341	318.266	462.554
4		560.484	920.353	429.482		1022.05	838.554	386.566		598.342	320.967	174.178		144.945	320.32	126.101
5		517.575	393.773	322.7		870.304	497.48	413.924		455.637	173.443	105.474		161.139	279.434	181.765
6		435.277	334.555	357.414		541.271	182.157	174.614		385.594	75.0596	67.6625		173.437	105.303	148.776
7		792.908	1567.03	1399.37		424.537	336.429	153.806		66.1077	103.677	74.8784		217.944	297.464	745.772
8		448.35	768.416	1175.29		221.332	143.217	86.0298		38.5352	75.2655	85.0647		151.995	112.88	502.012
9		459.147	430.164	210.9		499.841	276.478	98.3686		37.2407	16.4715	8.69399		49.017	71.8025	87.4036
10		514.933	461.422	275.315		295.695	113.649	99.396		61.733	45.8698	28.672		98.4807	104.613	86.2993
11		919.745	1020.43	559.765		3016.7	1118.02	800.862		1765.76	528.715	408.324		642.216	481.271	258.902
12		866.732	1312.57	394.846		30.7674	119.651	22.4302		28.1915	131.041	30.1567		153.172	256.709	73.1451
13		1326.06	1375.28	480.804		95.5287	33.1428	10.9019		71.2509	26.0252	31.5679		72.112	206.699	133.718
14		771.075	847.681	467.803		142.451	1107.15	494.505		375.452	456.855	239.266		670.146	379.529	237.81
15		557.835	464.943	162.915		824.974	348.018	200.854		300.357	129.636	62.5217		84.6234	142.454	89.4125
16		583.253	373.973	94.2883		184.94	59.6889	16.1701		211.097	40.1338	9.00479		110.582	109.601	28.8518
17		669.015	558.43	170.514		200.871	130.167	21.8364		249.032	53.015	8.95442		97.5246	163.285	45.7001
18		205.578	538.205	374.739		242.541	81.4965	44.3666		35.9453	30.4331	18.5918		104.716	99.0048	65.0239
19		296.716	1065.49	585.567		382.792	295.944	198.831		51.1652	112.661	78.734		91.3817	286.998	189.9
20		183.124	200.665	130.92		59.4607	12.1394	12.9644		45.5741	26.5069	13.0096		51.1928	99.862	64.0095
21		546.139	837.535	692.53		254.119	235.54	191.393		158.113	115.313	58.6267		207.262	322.296	259.8
